# Supplementary material for: Case report of entrectinib associated fulminant myocarditis
Source: Eur Heart J Case Rep. 2024 Dec 10;9(1):ytae650. doi: 10.1093/ehjcr/ytae650 (PMC11718392; doi:10.1093/ehjcr/ytae650)
Supplement: ytae650_Supplementary_Data [file ytae650_supplementary_data.zip]

Archive with 8 entries (8 files):
- Echo S1 admission 4 chamber.mp4
- Echo S1 admission SAX.mp4
- Echo S2 During admission 4 Chamber.mp4
- Echo S2 During admission SAX.mp4
- Echo S3 during discharge 4 chamber Normal EF.mp4
- Echo S3 during discharge SAX Normal EF.mp4
- Echo S4 on follow up LVEF 40% -45% 4 chamber.mp4
- Echo S4 on follow up SAX LVEF 40 - 45.mp4
